# Supplementary material for: Association Between Cellular Hydration Patterns and Hydroelectrolytic Regulation with Muscle Strength in Older Adults
Source: Nutrients. 2026 Mar 5;18(5):850. doi: 10.3390/nu18050850 (PMC12986672; doi:10.3390/nu18050850)
Supplement: Supplementary file 1 [file nutrients-18-00850-s001.zip]

Archive with 1 entries (1 files):
- nutrients-4159150-supplementary.pdf
